# Supplementary material for: High Prevalence and Regional Heterogeneity of Canine Ancylostoma spp. in Ecuador: A Systematic Review and Meta-Analysis and Its Potential One Health Implications
Source: Animals (Basel). 2026 Jul 18;16(14):2230. doi: 10.3390/ani16142230 (PMC13404796; doi:10.3390/ani16142230)
Supplement: Supplementary file 1 [file animals-16-02230-s001.zip]

Archive with 4 entries (4 files):
- PRISMA_2020_checklist.pdf
- Supplementary_Table_S1.pdf
- Supplementary_Table_S2.pdf
- Supplementary_Table_S3.pdf
